# Supplementary material for: Impact of Accidental High or Low Implantation Depth on Peri-Procedural Outcomes after Implantation with the Self-Expanding ACURATE neo2
Source: J Clin Med. 2024 Sep 9;13(17):5342. doi: 10.3390/jcm13175342 (PMC11396697; doi:10.3390/jcm13175342)
Supplement: Supplementary file 1 [file jcm-13-05342-s001.zip]

Archive with 1 entries (1 files):
- jcm-3144607-supplementary.pdf
